# Supplementary material for: Lmx1a-Dependent Activation of miR-204/211 Controls the Timing of Nurr1-Mediated Dopaminergic Differentiation
Source: Int J Mol Sci. 2022 Jun 23;23(13):6961. doi: 10.3390/ijms23136961 (PMC9266978; doi:10.3390/ijms23136961)
Supplement: Supplementary file 1 [file ijms-23-06961-s001.zip]

Archive with 1 entries (1 files):
- ijms-1759030-supplementary.pdf
